# Supplementary material for: USP11-mediated LSH deubiquitination inhibits ferroptosis in colorectal cancer through epigenetic activation of CYP24A1
Source: Cell Death Dis. 2023 Jul 6;14(7):402. doi: 10.1038/s41419-023-05915-9 (PMC10326026; doi:10.1038/s41419-023-05915-9)
Supplement: Supplementary file 3 — Supplementary table information [file 41419_2023_5915_MOESM3_ESM.xlsx]

## Sheet: Sheet1
Sequence information of primers for plasmid construction and sgRNAs, shRNAs, and siRNAs for gene editing. Primers sequence information of RT-qPCR.
Table S1: Primers used for plasmids construction
Plasmid	Forward primer	Reverse primer
pcDNA3.1-Flag-HA-USP11	AAGGAAAAAAGCGGCCGCCAATGGCAGTAGCCCCGC	GGGGTACCTCAATTAACATCCATGAACTCAGAGCT
pHBLV-MYC-USP11	CCGGAATTCGCCACCATGGAACAAAAACTCATCTCAGAAGAGGATCTGATGGCAGTAGCCCCGCGACTGTT	AAGGAAAAAAGCGGCCGCTCAATTAACATCCATGAACTCAGAGCTG
pHBLV-Flag-USP11	CGGAATTCGCCACCATGGACTACAAGGACGACGACGACAAG ATGGCAGTAGCCCCGCGA	AAGGAAAAAAGCGGCCGCTCAATTAACATCCATGAACTCAGAGCT
pGEX-6P1-USP11	CGGAATTCGCCACCATGGCAGTAGCCCCGCGACT	CCGCTCGAGTCAATTAACATCCATGAACT
pcDNA3.1-Flag-HA-USP11（C318A）	CAATCTGGGCAACACGGCGTTCATGAACTCGGCC	GGCCGAGTTCATGAACGCCGTGTTGCCCAGATTG
pHBLV-MYC-USP11(C318A)	CCGGAATTCGCCACCATGGAACAAAAACTCATCTCAGAAGAGGATCTGATGGCAGTAGCCCCGCGACTGTT	AAGGAAAAAAGCGGCCGCTCAATTAACATCCATGAACTCAGAGCTG
pGEX-6P1-USP11(C318A)	CGGAATTCGCCACCATGGCAGTAGCCCCGCGACT	CCGCTCGAGTCAATTAACATCCATGAACT
pcDNA3.1-Flag-LSH	AAGGAAAAAAGCGGCCGCGCCACCAAATGGACTACAAGGACGACGACGACAAGATGCCAGCGGAACGGCCCGC	CCGCTCGAGTTAAAACAAACATTCAGGAC
pHBLV-HA-LSH	CCGCTCGAGGCCACCATGTACCCATACGACGTCCCAGACTACGCTATGCCAGCGGAACGGCCCGC	AAGGAAAAAAGCGGCCGCTTAAAACAAACATTCAGGAC
pHBLV-Flag-LSH-His	CCGCTCGAGGCCACCATGCATCATCACCATCACCATATGCCAGCGGAACGGCCCGCGGG	AAGGAAAAAAGCGGCCGCTCACTTGTCGTCGTCGTCCTTGTAGTCAAACAAACATTCAGGACTGGAATCT
pGEX-6P1-LSH	TCCCCCGGGTATGCCAGCGGAACGGC	CCGCTCGAGTTAAAACAAACATTCAGGACTGGAATCT
pGEX-6P1-LSH-NT	CCGGAATTCATGCCAGCGGAACGGC	CCGCTCGAGCTAAGAGGAGGAGTTTTCATCCTCATTC
pGEX-6P1-LSH-SNF2	TCCCCCGGGTATGACTAATCTCTGTGTGGAAGATCT	CCGCTCGAGCTAAATCAAATATGGATGATTACAACATTTACG
pGEX-6P1-LSH-CT	CCGGAATTCATGGAATATCCTATAGACCCTGTTACACA	CCGCTCGAGTTATTAAAACAAACATTCAGGACTGGAAT
pcDNA3.1-Flag-CYP24A1	GGGGTACCGCCACCGATGGACTACAAGGACGACGACGACAAGATGAGCTCCCCCATCAGC	CCGCTCGAGTTATCGCTGGCAAAACGCG
pHBLV-Flag-CYP24A1	GGAATTCGCCACCATGGACTACAAGGACGACGACGACAAGATGAGCTCCCCCATCAGCAAG	GCTCTAGATTATCGCTGGCAAAACGCGA
pGL3-R6	CGGGGTACCCACAGGTGTGTGAACTCACAC	CCGCTCGAGGTTCCTATGCCCAGGGACCA
pGL3-R5	CGGGGTACCTTTAAATATCTATTTAGAGTATATAAAGCTATATAGCATGAAACTCTTAG	CCGCTCGAGGTTCCTATGCCCAGGGACCA
pGL3-R4	CGGGGTACCAAGTGCTGGGATTACAGGCG	CCGCTCGAGGTTCCTATGCCCAGGGACCA
pGL3-R3	CGGGGTACCATATAACATATGGAATCTACATACTGTATGCAAT	CCGCTCGAGGTTCCTATGCCCAGGGACCA
pGL3-R2	CGGGGTACCAGCCGCGGTAACTCTAGAAATT	CCGCTCGAGGTTCCTATGCCCAGGGACCA
pGL3-R1	CGGGGTACCAAAAATCACTTCAGTCCAGGCTG	CCGCTCGAGGTTCCTATGCCCAGGGACCA
pGL3-ΔR1	CCGCTCGAGTTTTTTTTTTTGCCTTTTTTTTTTTGGAGGAAGTT	CCGCTCGAGGTTCCTATGCCCAGGGACCA
pCDNA3.1-HA-Ub	CGCGGATCCGCCACCATGTACCCATACGACGTTCCAGATTACGCT ATGCAGATCTTCGTGAAAACCCTT	CCGCTCGAGCTAACCACCTCTCAGACGCAGG
pcDNA3.1-HA-Ub(K11R)	GTCAAGACGTTAACCGGTAGAACCATAACT	CTACCGGTTAACGTCTTGACGAAGATCTGC
pcDNA3.1-HA-Ub(K48R)	AGATTGATCTTTGCCGGTAGGCAGCTCGA	CTACCGGCAAAGATCAATCTTTGTTGATCA
Table S2: sgRNA sequence
	Forward primer	Reverse primer
sgUSP11	TTTCTTGGCTTTATATATCTTGTGGAAAGGACGAAACACCGAGCCCCCCAAACAGTCGCG	GACTAGCCTTATTTTAACTTGCTATTTCTAGCTCTAAAACCGCGACTGTTTGGGGGGCTC
sgLSH	TTTCTTGGCTTTATATATCTTGTGGAAAGGACGAAACACCCGTCGTTTTGGTCGACCAGT	GACTAGCCTTATTTTAACTTGCTATTTCTAGCTCTAAAACACTGGTCGACCAAAACGACG
sgCYP24A1	TTTCTTGGCTTTATATATCTTGTGGAAAGGACGAAACACCTGGTGGCGAGACTCAGAACG	GACTAGCCTTATTTTAACTTGCTATTTCTAGCTCTAAAACCGTTCTGAGTCTCGCCACCA
Table S3: shRNA sequence
	Forward primer	Reverse primer
shUSP11-1	CCGGCCGTGATGATATCTTCGTCTACTCGAGTAGACGAAGATATCATCACGGTTTTTG	AATTCAAAAACCGTGATGATATCTTCGTCTACTCGAGTAGACGAAGATATCATCACGG
shUSP11-2	CCGGCCGTGACTACAACAACTCCTACTCGAGTAGGAGTTGTTGTAGTCACGGTTTTTG	AATTCAAAAACCGTGACTACAACAACTCCTACTCGAGTAGGAGTTGTTGTAGTCACGG
shLSH-1	CCGGGATCAAGAGAGAAGGTCATTACTCGAGTAATGACCTTCTCTCTTGATCTTTTTG	AATTCAAAAAGATCAAGAGAGAAGGTCATTACTCGAGTAATGACCTTCTCTCTTGATC
shLSH-2	CCGGGAACAAAGAAGTATCCATATTCTCGAGAATATGGATACTTCTTTGTTCTTTTTG	AATTCAAAAAGAACAAAGAAGTATCCATATTCTCGAGAATATGGATACTTCTTTGTTC
shCYP24A1-1	CCGGGCAGATTTCCTTTGTGACATTCTCGAGAATGTCACAAAGGAAATCTGCTTTTTG	AATTCAAAAAGCAGATTTCCTTTGTGACATTCTCGAGAATGTCACAAAGGAAATCTGC
shCYP24A1-2	CCGGCGAACTGAACAAATGGTCGTTCTCGAGAACGACCATTTGTTCAGTTCGTTTTTG	AATTCAAAAACGAACTGAACAAATGGTCGTTCTCGAGAACGACCATTTGTTCAGTTCG
Table S4: siRNA sequence
siUSP11-1	CGATTCTATTGGCCTAGTA
siUSP11-2	CGGAAGAGGAUGAGGACUU
siLSH-1	CGCCUUGUUACAGCAAAUA
siLSH-2	GCTTCTTTGAAGGCAAATT
siCYP24A1-1	GCAGAAGATTTGAGGAATA
siCYP24A1-2	GGGCAGAAGATTTGAGGAA
Table S5: Primers used for RT-qPCR
	Forward primer	Reverse primer
USP11	AGGTGTCAGGTCGCATTGAG	AGCATCAGGCCGTAGTAGGA
LSH	ACACTGCTGTGATTACCCCG	AGACATGCGAGCCTTTTCCA
CYP24A1	GAACTCCCCATCGCGTTTTG	CCTTGGATCCCAGCACTCAG
DKK4	GAGCTCTGGTCCTGGACTTC	ACATGTAGCACAGAACGGCT
SUSD2	CTCGGGACACTCAACAACGA	CATTGTGCACGGTCCAGTTG
GAPDH	GGAAGGTGAAGGTCGGAGTC	ATGAAGGGGTCATTGATGGCA
CYP24A1-promoter	TAGGGCCCAGCCTAGAATCA	TTTGCCCAATGTCACAGACG
Table S6: Primers used for RT-qPCR for Mnase mapping assay
	Forward primer	Reverse primer
P1	TCGGAGTCTGGCCAGCCGGG	GTTCCTATGCCCAGGGACCA
P2	CACCTCCCGCGCCCAGCGAA	CGAGGGACGCGGGACCCAGG
P3	CTCCTGCCCGCCGGGGGAG	GTGGGGTGGGGGCGGCAGAC
P4	CTGGCAGACGCCGGCAGCTT	CAGGAGCCGGCAGCGGCGG
P5	CAGGAGCCGGCAGCGGCGG	GTCTGCCAGGGCCCCGGGGA
P6	AACAACCAAACATGAAACAGCAG	TTTCTGCGCCTCCCAGGGTG
P7	CCTAACTTCCTAAAGAAGTAACAACAGC	TTCATGTTTGGTTGTTTTGCAGATTAA
P8	GTGTGCCCCTCCTTTGCACA	AGTTAGGAAATGCGCCTTGA
P9	AGCCGCGGTAACTCTAGAAA	CACAGAGCTTGAAACCACCGC
P10	TCCTCCCTGGCTGGTGGTAG	CGGCTGGCAAGAGTAGAACT
P11	AGTTGGACTGCAAAAGATTTTTAAGAAAC	GAGGGGAGGGACATTCTGTT
P12	ATGCTGTAACATATATACCATACAATGTAT	ACTTAAGCTTTAACACCATCATTTCTGAT
P13	ATAAGCCCTAGAAAGCTTTCATGAGAA	ACACTATAGATTATGTTATATGCAATACAC
P14	AAGAGTCAAGGGTTTTTTTGTTTGTC	CTTATGATAAGTCAGGCACTGAGC
P15	ATGTATATGGGTGTACTATTTAGGGCCCA	ACTCTTACAGAGCTAAGTAATTTGCCC
P16	GGTAGGCATTCTGATCCCCC	CCCATATACATCATGCTATGTTATGTCACTT
P17	AAGTGCTGGGATTACAGGCG	TACCATGTCAGTATGTGTGGGGC
